# Supplementary material for: N-phenyl-6-chloro-4-hydroxy-2-quinolone-3-carboxamides: Molecular Docking, Synthesis, and Biological Investigation as Anticancer Agents
Source: Molecules. 2020 Dec 25;26(1):73. doi: 10.3390/molecules26010073 (PMC7795513; doi:10.3390/molecules26010073)
Supplement: Supplementary file 1 [file molecules-26-00073-s001.zip]

Archive with 1 entries (1 files):
- molecules-1040256-supplementary.xlsx
