# Supplementary material for: N-phenyl-6-chloro-4-hydroxy-2-quinolone-3-carboxamides: Molecular Docking, Synthesis, and Biological Investigation as Anticancer Agents
Source: Molecules. 2020 Dec 25;26(1):73. doi: 10.3390/molecules26010073 (PMC7795513; doi:10.3390/molecules26010073)
Supplement: Supplementary file 1 [file molecules-26-00073-s001.zip › molecules-1040256-supplementary.xlsx]

## Sheet: Descriptors
Table S1. Calculated molecular descriptors for synthesized compounds.
No.	NAME	P_VSA_LogP_1	P_VSA_LogP_2	P_VSA_LogP_3	P_VSA_LogP_4	P_VSA_LogP_5	P_VSA_LogP_6	P_VSA_LogP_7	P_VSA_LogP_8	P_VSA_MR_1	P_VSA_MR_2	P_VSA_MR_3	P_VSA_MR_4	P_VSA_MR_5	P_VSA_MR_6	P_VSA_MR_7	P_VSA_MR_8	P_VSA_m_1	P_VSA_m_2	P_VSA_m_3	P_VSA_m_4	P_VSA_m_5	P_VSA_v_1	P_VSA_v_2	P_VSA_v_3	P_VSA_v_4	P_VSA_e_1	P_VSA_e_2	P_VSA_e_3	P_VSA_e_4	P_VSA_e_5	P_VSA_e_6	P_VSA_p_1	P_VSA_p_2	P_VSA_p_3	P_VSA_p_4	P_VSA_i_1	P_VSA_i_2	P_VSA_i_3	P_VSA_i_4	P_VSA_s_1	P_VSA_s_2	P_VSA_s_3	P_VSA_s_4	P_VSA_s_5	P_VSA_s_6	P_VSA_ppp_L	P_VSA_ppp_P	P_VSA_ppp_N
1	5	8.8252	22.6031	28.4287	104.869	23.6284	0	94.1688	39.1486	58.8555	139.286	0	0	31.4283	52.9532	39.1486	0	94.1688	84.3816	103.973	39.1486	0	94.1688	121.984	105.519	0	94.1688	66.3708	18.0108	39.1486	103.973	0	94.1688	121.984	105.519	0	0	66.3708	237.291	18.0108	0	94.1688	29.1169	37.2539	18.0108	143.122	82.7737	0	0
2	7	0	38.1272	75.81	102.382	15.8141	0	117.711	39.1486	117.711	92.9732	0	0	38.1272	101.033	39.1486	0	117.711	139.161	92.9732	39.1486	0	117.711	128.995	142.288	0	117.711	103.139	36.0215	39.1486	92.9732	0	117.711	128.995	142.288	0	0	103.139	249.833	36.0215	0	117.711	27.3291	75.81	36.0215	132.122	124.515	0	0
3	8	0	36.0215	66.3337	102.382	63.4512	0	82.3977	46.9082	82.3977	137.854	0	0	43.781	94.3139	39.1486	0	82.3977	138.095	137.854	39.1486	0	82.3977	173.875	141.222	0	82.3977	102.073	36.0215	39.1486	92.9732	44.8803	127.278	128.995	141.222	0	0	102.073	214.52	80.9018	0	90.1572	27.9801	66.3337	36.0215	177.002	115.039	0	0
4	9	0	36.0215	66.3337	102.382	63.4512	0	82.3977	46.9082	82.3977	137.854	0	0	43.781	94.3139	39.1486	0	82.3977	138.095	137.854	39.1486	0	82.3977	173.875	141.222	0	82.3977	102.073	36.0215	39.1486	92.9732	44.8803	127.278	128.995	141.222	0	0	102.073	214.52	80.9018	0	90.1572	27.9801	66.3337	36.0215	177.002	115.039	0	0
5	10	0	36.0215	66.3337	102.382	63.4512	0	82.3977	46.9082	82.3977	137.854	0	0	43.781	94.3139	39.1486	0	82.3977	138.095	137.854	39.1486	0	82.3977	173.875	141.222	0	82.3977	102.073	36.0215	39.1486	92.9732	44.8803	127.278	128.995	141.222	0	0	102.073	214.52	80.9018	0	90.1572	27.9801	66.3337	36.0215	177.002	115.039	0	0
6	11	10.8831	36.0215	66.3337	102.382	31.6286	0	117.711	39.1486	117.711	103.973	0	0	36.0215	107.255	39.1486	0	117.711	143.276	103.973	39.1486	0	117.711	139.995	146.403	0	117.711	107.255	36.0215	39.1486	103.973	0	117.711	139.995	146.403	0	0	107.255	260.833	36.0215	0	117.711	30.038	77.2168	36.0215	143.122	111.854	0	0
7	12	8.8252	36.0215	66.3337	102.382	18.5708	0	117.711	39.1486	117.711	92.9732	0	0	44.8467	94.3139	39.1486	0	117.711	139.161	92.9732	39.1486	0	117.711	128.995	142.288	0	117.711	103.139	36.0215	39.1486	92.9732	0	117.711	128.995	142.288	0	0	103.139	249.833	36.0215	0	117.711	27.9801	75.1589	36.0215	132.122	123.864	0	0
8	13	0	36.0215	56.8575	171.121	22.0714	0	70.6266	78.2973	70.6266	160.801	0	0	36.0215	89.2481	78.2973	0	70.6266	125.27	160.801	78.2973	0	70.6266	196.823	167.545	0	70.6266	89.2481	36.0215	78.2973	160.801	0	70.6266	196.823	167.545	0	0	89.2481	309.725	36.0215	0	70.6266	32.3906	56.8575	36.0215	239.099	144.711	0	0.909874
9	14	0	36.0215	56.8575	171.121	22.0714	0	70.6266	78.2973	70.6266	160.801	0	0	36.0215	89.2481	78.2973	0	70.6266	125.27	160.801	78.2973	0	70.6266	196.823	167.545	0	70.6266	89.2481	36.0215	78.2973	160.801	0	70.6266	196.823	167.545	0	0	89.2481	309.725	36.0215	0	70.6266	32.3906	56.8575	36.0215	239.099	144.711	0	0.909874
10	15	0	36.0215	56.8575	171.121	22.0714	0	70.6266	78.2973	70.6266	160.801	0	0	36.0215	89.2481	78.2973	0	70.6266	125.27	160.801	78.2973	0	70.6266	196.823	167.545	0	70.6266	89.2481	36.0215	78.2973	160.801	0	70.6266	196.823	167.545	0	0	89.2481	309.725	36.0215	0	70.6266	32.3906	56.8575	36.0215	239.099	144.711	0	0.909874
11	16	0	36.0215	47.3812	142.71	33.4801	0	58.8555	39.1486	82.3977	92.9732	0	0	54.1163	72.1758	55.9342	0	82.3977	143.078	92.9732	39.1486	0	82.3977	145.78	129.419	0	82.3977	90.2706	52.807	39.1486	92.9732	0	82.3977	145.78	129.419	0	0	90.2706	214.52	52.807	0	82.3977	24.7946	65.4761	36.0215	148.907	92.901	0	0
12	18	0	36.0215	66.3337	171.121	18.5708	0	82.3977	39.1486	82.3977	160.801	0	0	36.0215	95.2237	39.1486	0	82.3977	131.245	160.801	39.1486	0	82.3977	196.823	134.372	0	82.3977	95.2237	36.0215	39.1486	160.801	0	82.3977	196.823	134.372	0	0	95.2237	282.348	36.0215	0	82.3977	28.89	66.3337	36.0215	199.95	115.039	0	0.909874
13	17	0	36.0215	47.3812	142.71	33.4801	0	58.8555	39.1486	82.3977	92.9732	0	0	54.1163	72.1758	55.9342	0	82.3977	143.078	92.9732	39.1486	0	82.3977	145.78	129.419	0	82.3977	90.2706	52.807	39.1486	92.9732	0	82.3977	145.78	129.419	0	0	90.2706	214.52	52.807	0	82.3977	24.7946	65.4761	36.0215	148.907	92.901	0	0
14	19	0	36.0215	66.3337	102.382	24.5063	14.9601	82.3977	39.1486	97.3578	92.9732	0	0	36.0215	100.249	39.1486	0	82.3977	136.271	107.933	39.1486	0	82.3977	143.955	139.398	0	82.3977	100.249	36.0215	39.1486	92.9732	14.9601	97.3578	128.995	139.398	0	0	100.249	214.52	50.9816	0	82.3977	33.9156	66.3337	36.0215	147.082	111.854	0	0
15	20	0	36.0215	66.3337	102.382	24.5063	14.9601	82.3977	39.1486	97.3578	92.9732	0	0	36.0215	100.249	39.1486	0	82.3977	136.271	107.933	39.1486	0	82.3977	143.955	139.398	0	82.3977	100.249	36.0215	39.1486	92.9732	14.9601	97.3578	128.995	139.398	0	0	100.249	214.52	50.9816	0	82.3977	33.9156	66.3337	36.0215	147.082	111.854	0	0
16	21	0	36.0215	66.3337	102.382	24.5063	14.9601	82.3977	39.1486	97.3578	92.9732	0	0	36.0215	100.249	39.1486	0	82.3977	136.271	107.933	39.1486	0	82.3977	143.955	139.398	0	82.3977	100.249	36.0215	39.1486	92.9732	14.9601	97.3578	128.995	139.398	0	0	100.249	214.52	50.9816	0	82.3977	33.9156	66.3337	36.0215	147.082	111.854	0	0
17	22	8.8252	36.0215	56.8575	171.121	21.7564	0	105.94	39.1486	105.94	160.801	0	0	44.8467	88.9331	39.1486	0	105.94	133.78	160.801	39.1486	0	105.94	196.823	136.907	0	105.94	97.7583	36.0215	39.1486	160.801	0	105.94	196.823	136.907	0	0	97.7583	305.89	36.0215	0	105.94	32.0756	65.6827	36.0215	199.95	117.574	0	0.909874
18	23	8.8252	36.0215	56.8575	171.121	21.7564	0	105.94	39.1486	105.94	160.801	0	0	44.8467	88.9331	39.1486	0	105.94	133.78	160.801	39.1486	0	105.94	196.823	136.907	0	105.94	97.7583	36.0215	39.1486	160.801	0	105.94	196.823	136.907	0	0	97.7583	305.89	36.0215	0	105.94	32.0756	65.6827	36.0215	199.95	117.574	0	0.909874
19	24	10.8831	36.0215	56.8575	171.121	34.8141	0	105.94	39.1486	105.94	171.801	0	0	36.0215	101.874	39.1486	0	105.94	137.895	171.801	39.1486	0	105.94	207.823	141.023	0	105.94	101.874	36.0215	39.1486	171.801	0	105.94	207.823	141.023	0	0	101.874	316.89	36.0215	0	105.94	34.1334	67.7405	36.0215	210.95	105.563	0	0.909874
[truncated: 55 more columns]
